# Supplementary material for: Toward the identification of cyano-astroCOMs via vibrational features: benzonitrile as a test case
Source: Front Chem. 2024 Sep 3;12:1439194. doi: 10.3389/fchem.2024.1439194 (PMC11408737; doi:10.3389/fchem.2024.1439194)
Supplement: Supplementary file 2 [file DataSheet1.CSV]

# IR Spectrum
# GVPT2//rDSD/junTZ//B3LYP/SNSD
#X-Axis: Frequency (cm-1)
#Y-Axis: Intensity (km.mol-1)
# Fundamental
X Y
138.2240	1.89975
158.2580	4.68729
370.5490	0.716578
394.5730	0.0
458.0480	0.00114874
530.7440	12.0928
546.9590	0.0859519
628.0580	0.112206
656.3670	23.6713
745.8040	50.7164
764.1500	1.10502
840.6900	0.0
916.7510	2.86148
967.5670	0.0
977.1290	0.00185732
1007.9900	0.135586
1039.0080	1.90158
1092.9400	2.5168
1171.5520	0.134484
1185.4770	0.836401
1201.7930	0.0820132
1297.5730	1.58301
1336.9840	0.25467
1453.7420	5.7328
1496.4930	6.97685
1590.8150	0.89057
1609.9800	0.00582354
2226.8390	7.43549
2998.6680	1.19566
3067.9190	0.862304
3078.2310	3.90089
3093.0120	7.49238
3148.1780	2.18529
# Spectrum
X Y
138.2240	1.89975
158.2580	4.68729
274.9210	0.00724293
296.0040	0.0
314.7620	0.0100475
370.5490	0.716578
394.5730	0.0
410.0910	6.12e-06
432.2230	4.062e-05
458.0480	0.00114874
469.5110	0.0007883
507.3130	0.0240604
528.2000	0.0
530.7440	12.0928
530.7850	0.170163
546.9590	0.0859519
553.2950	0.577406
597.0440	0.0291181
616.5950	0.0026702
628.0580	0.112206
642.5500	4.12e-06
656.3670	23.6713
664.6890	0.00177143
665.4690	0.0
666.6340	0.0622845
684.0970	0.00072248
686.3410	0.0
687.7540	0.0
689.0280	0.0965777
701.7380	0.299376
710.2620	0.0
734.5140	0.00048461
737.2710	0.437447
745.8040	50.7164
755.1140	0.0
764.1500	1.10502
765.1140	0.00129019
766.3850	0.0
773.3890	0.0019379
787.2980	0.00445684
789.4480	0.0576274
795.1650	0.00042323
800.9960	0.00168407
815.9390	0.0
823.1650	2.722e-05
824.1970	0.00016065
827.9380	0.0370704
840.6420	0.00014925
840.6900	0.0
843.0100	0.00175911
852.5720	0.0
854.7630	0.00049536
882.0410	0.4728
897.1990	0.692563
899.8260	0.0141154
899.8650	0.0
902.8240	0.0
902.9810	1.94e-06
916.0890	0.00161293
916.7510	2.86148
917.2340	0.0
920.0210	0.00086056
923.2290	0.0254513
923.7880	0.0573677
924.9430	0.0148246
931.2590	0.00067636
943.2540	0.00133082
944.5790	0.00040728
953.0820	0.00030286
965.4740	0.00125583
967.5670	0.0
972.5790	5.9e-06
977.1290	0.00185732
978.6060	0.00178679
985.8780	0.0
988.3020	0.00157228
989.4160	0.00100679
998.5830	0.0
999.0070	0.00011597
1004.4560	0.00051303
1007.9900	0.135586
1011.4440	0.00659505
1017.9280	0.00015256
1023.4250	0.0476816
1023.5850	1.27999
1031.6290	0.00410509
1036.9340	0.00022732
1039.0080	1.90158
1039.7590	0.00434829
1047.4500	0.754018
1053.6020	0.0284507
1054.4800	0.0182036
1054.6580	0.0518926
1055.1560	9.376e-05
1057.6650	0.0
1058.1780	0.0
1059.2660	5.953e-05
1071.4060	0.00056791
1075.0420	0.0
1077.0970	9.237e-05
1077.5050	0.0
1080.6240	0.0663785
1081.2610	0.0059932
1086.5700	0.210014
1092.0950	0.0699674
1092.9400	2.5168
1098.4970	0.0
1105.3750	0.00072687
1109.0440	0.00040043
1113.8630	0.0302966
1114.7190	0.00781642
1114.8550	0.0
1115.6070	0.00046528
1124.9640	0.0001063
1125.7680	2.195e-05
1131.7550	0.0200761
1134.7870	0.0
1135.2470	0.00017541
1135.4220	0.0
1135.4630	0.0612374
1136.3050	0.00012749
1144.6100	0.0
1145.6020	0.0
1146.2150	0.00017462
1154.4650	0.0
1155.4310	0.0
1157.0120	2.213e-05
1158.7510	0.0
1159.3010	0.00755125
1159.5360	0.0140361
1163.2500	0.00243057
1165.6870	0.0310202
1171.5520	0.134484
1173.6830	9.517e-05
1174.1120	0.0275677
1182.9250	0.0
1184.6250	0.0
1184.8770	7.93e-06
1185.4770	0.836401
1186.8910	0.0
1186.9160	0.0476512
1190.6820	0.00016795
1192.5040	0.0649044
1193.9560	0.00511222
1201.7930	0.0820132
1202.6040	0.00044876
1204.5750	0.0
1207.7810	0.0505968
1210.1420	0.00061036
1212.2920	5.839e-05
1214.5530	0.00035044
1222.3140	5.19e-06
1223.5640	0.0547564
1225.4660	0.0
1227.1500	0.0
1231.0360	0.0002585
1231.5780	4.9e-07
1235.1660	0.0654308
1241.6560	0.0
1245.8960	0.00772312
1247.1190	0.00038439
1247.3580	0.0179204
1249.8170	6.403e-05
1250.7810	4.863e-05
1254.0000	0.00029608
1257.0540	0.0225543
1262.7870	1.864e-05
1263.0980	4.287e-05
1268.9300	2.552e-05
1270.8640	0.0
1271.4530	1.182e-05
1272.0450	0.123667
1272.5330	0.00161191
1274.2910	0.0
1282.2140	0.0
1282.9130	0.00056665
1285.8320	0.0
1286.3240	0.107816
1286.6420	0.00044332
1289.9780	0.0
1290.2350	0.0
1290.8900	0.0164164
1291.0880	0.065174
1291.3140	0.0
1291.9600	4.24e-06
1294.1230	0.00253788
1294.5400	0.00334384
1297.5730	1.58301
1298.7430	0.0
1303.4330	0.0
1305.1060	0.507358
1307.0910	0.0149247
1309.9370	0.0
1310.3340	1.354e-05
1311.9620	0.00169044
1313.3930	0.00043115
1313.5220	1.9e-06
1313.7590	0.00021967
1316.5390	0.00046904
1317.1340	0.0003484
1321.6290	0.00010587
1322.2020	0.00049056
1323.7470	7.16e-06
1329.6690	0.0207283
1330.2720	0.00046821
1331.6570	0.0
1336.9840	0.25467
1338.0770	0.111142
1339.6130	0.0118639
1339.8520	0.0265726
1340.7900	0.00135133
1343.3540	0.00011583
1344.0620	0.0017171
1344.0970	0.0
1344.1110	0.0888527
1346.7810	0.115321
1350.6540	5.031e-05
1354.0980	0.00114126
1358.4200	7.682e-05
1359.4900	0.000182
1360.1550	0.00709632
1361.0900	0.0
1361.1560	0.0156257
1363.6650	2.943e-05
1365.3520	0.00091721
1368.0370	0.00025422
1369.4360	0.328993
1370.8450	0.294787
1370.9300	0.0064294
1372.7170	0.0
1374.0720	0.0
1374.1220	4.065e-05
1374.7140	0.00010798
1378.1320	0.00110429
1378.8980	0.00189984
1381.1580	5.92e-06
1384.9220	0.00015708
1387.6300	0.00069503
1388.9820	0.0096855
1393.7390	5.92e-06
1393.8070	0.029157
1395.7660	1.086e-05
1397.6550	0.408897
1400.5630	6.58e-06
1403.0620	0.0
1403.8540	0.00021403
1405.4330	0.00039054
1407.1240	0.00013541
1418.6680	0.00209121
1418.8900	1.266e-05
1420.8200	0.0
1422.5930	0.00214913
1423.3520	0.00021601
1425.4500	0.0
1427.1900	0.0016948
1428.9930	0.0753817
1429.8860	0.00056216
1430.1470	0.0
1435.1450	1.947e-05
1437.2920	0.00176356
1440.8530	0.0
1443.6870	0.00502876
1444.0080	0.00837256
1444.9000	0.0
1445.0050	1.383e-05
1445.3240	4.504e-05
1445.7640	0.046789
1445.8530	1.73e-05
1446.0000	0.0
1446.0310	9e-08
1446.7950	0.00177357
1446.7950	1.8e-07
1448.4720	0.0
1453.7420	5.7328
1456.2330	0.0
1457.2100	5.281e-05
1459.1990	0.0
1460.3090	4.261e-05
1460.4580	0.00070079
1460.4900	9.71e-05
1461.9450	8.855e-05
1463.5290	0.0
1466.0510	0.00197683
1466.7550	0.0
1468.1800	7.03e-05
1468.1800	3.5e-06
1468.6330	0.00138883
1469.0380	0.0491822
1472.2710	0.00149009
1474.4240	0.0
1476.0320	0.00028613
1481.5450	1.938e-05
1481.9030	0.0
1482.2320	0.00020996
1482.7850	0.00017255
1482.9100	0.00285859
1484.4920	0.0239524
1485.5980	0.369481
1486.3970	0.025339
1487.2390	8.53e-05
1487.2390	2.059e-05
1493.0220	0.256513
1495.6700	0.0137594
1496.1820	0.0202202
1496.4930	6.97685
1496.8270	0.647546
1496.9510	7.38e-06
1497.6230	0.0
1500.9920	0.00128726
1502.4790	1.47082
1504.4660	0.00019312
1504.6910	0.0
1505.0130	0.0
1505.2580	0.00033142
1505.2870	0.109286
1506.2860	0.0
1509.1570	0.00039882
1510.0300	0.00142867
1513.2150	0.00116693
1514.4070	0.00037643
1515.6630	0.00296126
1516.8890	0.00318723
1519.8200	0.00153798
1522.5200	0.473983
1524.0020	0.0
1524.9800	0.0008577
1525.0210	0.00049066
1526.5640	1.29e-06
1526.6010	4.02e-05
1527.5170	0.0
1527.7740	0.00763947
1528.1930	0.0191376
1531.6920	1.24e-06
1533.2940	0.0
1534.4650	0.00084078
1534.5120	0.0
1535.9870	0.0
1538.8230	0.00139143
1539.2750	0.00146958
1541.5730	0.0
1542.1510	0.00250006
1542.3290	0.0
1544.1600	8.959e-05
1544.8010	0.0
1544.8720	0.00334114
1548.0410	0.0013068
1548.2500	0.015219
1548.5910	0.0020407
1552.3670	0.00071604
1552.3850	1.78e-06
1555.0120	0.0155973
1555.9880	0.00026042
1556.1340	6.119e-05
1556.6990	1.46e-06
1561.2220	8.081e-05
1563.2780	0.0
1564.0300	3.962e-05
1565.7340	0.00463329
1566.3130	0.00546452
1566.7090	0.00092894
1570.9980	0.0
1571.1810	0.00059258
1571.3090	0.0966816
1571.7430	0.00078669
1572.5850	0.00153155
1573.5060	5.81e-06
1573.6620	1.901e-05
1573.8460	0.00089627
1573.8650	0.0
1577.4570	0.0012728
1577.6350	0.0
1578.9270	0.0
1579.1250	0.0
1581.1580	0.0002659
1581.3960	0.0618218
1583.8980	1.30504
1583.9400	0.00032963
1588.9170	1.57e-06
1589.0630	0.00017993
1590.8150	0.89057
1591.8650	0.0
1593.2520	0.00014346
1593.7270	0.0
1595.2340	0.0
1595.6760	0.00070022
1596.1040	0.0605308
1597.9620	2.01e-06
1600.0360	0.000188
1601.8200	0.0
1602.1090	0.00042452
1602.4150	0.00121078
1602.8060	0.00026181
1603.3400	3.03e-05
1605.0480	1.131e-05
1605.2220	0.0
1606.3080	6.912e-05
1609.9800	0.00582354
1611.3280	0.0424418
1612.0980	0.0
1616.1420	8.34e-06
1616.5700	0.0
1616.8420	1.026e-05
1618.3400	0.0
1619.9620	0.0
1621.2980	0.0131873
1622.4430	0.00010156
1623.5100	0.0787859
1624.0310	1.611e-05
1624.0370	0.00103574
1627.5890	0.0
1629.7780	0.00033464
1629.8040	0.0
1631.6550	0.0
1631.8700	3.06e-06
1631.9730	1.95e-05
1632.0620	0.00040112
1634.0000	0.0
1635.4080	0.00024865
1635.6140	0.00011519
1636.3970	0.00633833
1637.1880	4.88e-06
1638.0590	0.00010082
1640.5420	0.00054318
1641.4990	0.0
1642.3970	1.09e-06
1643.0830	0.00160553
1644.4880	6.96e-06
1645.1840	0.020073
1651.7640	0.00452464
1653.1350	8.62e-05
1653.3730	0.00010278
1655.0290	0.00011311
1655.1420	0.00133728
1655.1500	7.425e-05
1655.7550	0.00917281
1657.3600	0.00047119
1658.5820	1.36894
1659.0080	0.00010087
1660.2770	4.5e-07
1660.5740	2.72e-06
1661.3520	0.0
1662.0860	0.0
1662.3320	0.00024285
1662.7500	8.4e-07
1663.6390	0.0277514
1664.0270	0.0
1665.0350	1.471e-05
1665.0550	0.0443747
1669.1290	0.0
1672.6800	0.0
1674.7130	0.00017123
1675.3970	0.0
1676.8260	9.075e-05
1677.7330	0.00049485
1678.4990	0.0
1678.4990	0.00132326
1678.8160	5.058e-05
1679.8490	0.0
1680.0590	0.0298885
1680.1620	0.00011212
1682.4110	2.23e-06
1682.4290	2.402e-05
1682.6340	8.087e-05
1683.8720	0.0023189
1687.0640	0.0
1692.5240	0.00068535
1692.8910	7.655e-05
1692.9440	0.0004989
1694.3950	0.0
1695.2710	0.0
1696.1230	0.00810289
1698.4540	0.0
1699.6870	6e-07
1699.6870	2.923e-05
1700.1030	0.00320905
1701.5780	0.00054618
1702.1260	0.0
1703.0820	0.00070802
1703.0820	0.0110572
1703.8700	3.238e-05
1704.1190	9.975e-05
1704.4040	0.0012401
1706.7900	0.00140888
1707.7180	0.0
1708.4350	0.0019918
1709.0710	0.00019613
1709.2290	0.00269168
1709.4570	0.00565085
1709.7600	0.155188
1714.1620	0.0
1715.1850	0.00090079
1715.5650	1.57e-06
1715.7750	0.00285394
1717.4080	0.0860126
1717.6440	0.00639224
1718.1400	0.00207169
1718.5640	0.0237807
1720.7330	0.0
1720.8640	0.0
1721.3380	0.010044
1722.9380	0.0
1725.8940	6.48e-06
1725.8940	0.0
1728.4600	6.9e-07
1728.6210	0.0
1729.1410	0.0
1729.5320	1.057e-05
1729.7370	0.00069748
1730.4670	0.0
1730.7150	0.020532
1731.1680	1.177e-05
1731.1680	0.0211998
1731.6570	0.00024102
1733.3830	0.00032456
1733.7030	0.0
1733.7480	0.00060532
1733.9640	0.0111535
1736.3690	0.00192887
1738.0260	0.00205981
1738.6330	0.00622814
1739.0800	0.0
1740.0070	0.00108407
1741.7270	0.00066164
1742.0140	0.00227682
1742.7110	6e-07
1743.6280	0.00064618
1744.1560	0.0
1746.2880	0.0
1748.2210	1.996e-05
1748.7400	0.0
1748.9380	0.00011464
1748.9730	0.00031714
1749.3530	0.028737
1749.6210	0.0349112
1749.7820	2e-08
1750.6530	0.0127259
1752.2480	0.002123
1754.1550	1.30208
1754.1870	1.534e-05
1754.1870	0.00210122
1754.3080	0.00346847
1754.6550	0.0
1755.0460	0.0
1755.6700	6.685e-05
1756.6490	0.0
1759.3200	0.0
1760.1070	0.0146041
1760.5700	3.359e-05
1760.7150	0.0
1762.0450	0.00049995
1762.3760	0.00621988
1763.6520	1.2e-06
1764.1430	0.0140509
1764.2930	2.904e-05
1765.8870	0.00102187
1767.1600	2.699e-05
1768.0590	0.00048332
1768.9360	0.00070305
1768.9360	0.0
1769.0480	0.00021375
1769.0480	0.00053783
1769.7440	0.0236037
1771.2410	0.00102453
1772.1810	0.00011858
1772.1810	7.22e-06
1773.9620	6.709e-05
1774.4940	0.00040506
1775.3550	6.19e-06
1776.1830	5.75e-06
1776.1830	0.0
1776.9650	2.237e-05
1779.5220	0.0356399
1781.8480	4.2e-07
1782.8470	0.00020223
1783.6890	0.00148542
1784.2260	0.0022571
1785.9340	0.00118712
1787.6570	0.0
1788.2280	0.00046325
1788.7880	0.0
1788.7880	0.010854
1790.4920	7.37e-06
1790.9260	4.603e-05
1792.6330	0.00335169
1793.3710	0.00015265
1793.3710	0.0
1795.3000	0.001267
1795.5000	0.00055729
1796.1130	0.00166679
1796.5330	0.0
1796.5330	0.00534306
1797.7270	0.00084476
1797.7270	1.801e-05
1798.4370	0.00014439
1800.0680	9.006e-05
1800.3230	0.0946864
1801.7170	0.0
1802.6770	4.274e-05
1802.7500	1.69446
1804.1080	0.00033287
1804.1370	0.00016227
1809.3510	7.105e-05
1811.1080	1.3e-07
1811.2430	0.00026832
1812.2360	2.17e-05
1812.2360	0.0002545
1813.4030	0.00622111
1813.7590	0.00037106
1814.1900	0.354618
1814.9490	5.12e-05
1815.8720	0.00021579
1816.8110	7.322e-05
1817.7860	1.33e-06
1817.7860	0.00046959
1818.5340	0.00021365
1818.8490	1.104e-05
1822.8690	1e-08
1822.8880	0.0
1823.9140	0.0
1825.0920	4.913e-05
1827.2640	0.00022373
1828.2680	0.00014769
1828.4230	2.6e-06
1829.6250	0.0
1829.6600	4.473e-05
1829.7390	0.309703
1830.0990	0.00018389
1830.1670	0.00439445
1830.9550	0.0
1831.7540	3.66e-06
1832.2410	0.0365442
1832.6080	0.0
1832.6700	1.46e-06
1832.8280	0.00065517
1834.1110	0.0
1834.6070	0.0
1835.1070	9e-07
1835.3570	0.00075643
1836.1780	6.48e-05
1836.2990	1.46e-06
1836.5960	0.0
1837.7670	0.0
1838.1760	0.00030267
1842.8070	9.8e-07
1844.9920	1.5e-07
1846.7570	0.0
1847.0650	0.00033831
1847.1990	0.0623337
1848.2270	0.0
1848.8070	7.7e-07
1850.3330	0.012529
1851.1130	0.0
1851.7100	4.93e-06
1852.1020	0.0704163
1852.8680	0.00011884
1854.1740	0.0
1854.1870	0.00016947
1855.5850	5.6e-07
1855.6020	3.04e-06
1855.6470	8.242e-05
1857.4380	0.0361578
1858.1070	5.71e-06
1858.1960	0.0
1858.4830	0.00053639
1858.7840	0.00342825
1859.5980	7.92e-06
1860.9350	0.0
1862.2920	1e-07
1862.5980	0.0
1862.7750	0.0
1863.5600	5.727e-05
1865.6180	2.249e-05
1866.3260	0.00010244
1866.3260	0.00055105
1866.8400	0.00200502
1867.8990	9.726e-05
1868.0540	0.00011673
1870.8450	0.00021415
1873.1610	0.0
1873.3920	0.0
1873.8050	0.00045749
1874.5100	0.00083822
1875.6390	5.469e-05
1875.8390	0.0744408
1876.2030	0.0
1876.5040	3.01e-06
1876.6330	9.368e-05
1876.6730	4.38e-06
1876.7640	0.001168
1879.5560	0.0
1880.3610	1.71616
1883.3240	0.0
1883.7270	0.0002325
1884.6430	0.00139518
1886.3790	9.538e-05
1886.8790	1.05e-06
1887.0720	7.072e-05
1887.3940	7.419e-05
1887.4760	0.0
1887.9550	0.0
1888.2410	0.00154318
1888.7260	6.4e-06
1888.7260	0.0
1889.1200	0.00736816
1889.6620	0.00036622
1890.0290	1.04239
1890.3300	1.333e-05
1891.3490	0.0
1891.4360	0.0
1893.1530	2.885e-05
1893.3800	0.00011335
1894.0300	0.0
1894.7950	0.00409804
1896.0650	0.0
1897.4980	0.0
1899.0110	0.0
1899.8810	6.43e-06
1903.2370	0.00023549
1904.6310	7.9e-07
1904.6310	5.783e-05
1904.6750	2e-07
1905.6370	0.00042019
1905.8150	3.07e-06
1908.3800	0.00014314
1908.7100	0.0
1909.7180	0.0012456
1909.8820	0.0
1910.7200	0.00831313
1910.7270	4.63e-06
1910.7270	5.023e-05
1912.3660	0.000354
1914.1470	0.00162167
1914.6520	5.9e-07
1916.8900	0.00019934
1916.8900	0.00014353
1917.4470	0.00224416
1917.6820	0.0
1917.9840	0.00338795
1918.0320	4.364e-05
1918.2960	1.08e-06
1918.3430	0.0
1918.4270	0.0
1920.9400	0.0
1923.7000	4.09e-06
1924.1050	6.265e-05
1924.5750	0.00639094
1924.8190	0.0
1925.6460	0.0
1925.9240	2.417e-05
1926.8070	0.0015013
1928.0130	0.0125132
1928.0230	0.00043727
1929.4870	0.0173451
1930.1540	0.0229553
1930.2740	3.48e-06
1931.5700	0.00036053
1931.7890	0.00967704
1932.3660	0.00019045
1932.6070	0.0
1932.8010	0.0563026
1932.9890	0.13924
1934.7020	1.611e-05
1936.7230	0.00471282
1936.7230	0.00038249
1937.9130	0.0
1937.9130	0.0
1938.6080	6.618e-05
1938.9250	0.003171
1939.8780	0.00027639
1940.1100	0.00191097
1940.3700	1.77898
1941.7390	3.99e-06
1942.6360	1e-08
1943.9780	0.00092536
1944.4130	2.76e-06
1945.6700	7.904e-05
1946.5680	0.0358771
1946.9940	2.76e-05
1949.1530	1.17049
1949.5370	0.0
1949.5770	1.538e-05
1950.5320	1.1e-07
1951.0510	0.0
1951.3310	1.715e-05
1951.3310	0.0
1951.5720	0.0
1951.8070	5e-06
1951.9480	0.0120422
1953.5750	0.000179
1954.7550	0.00017536
1955.0610	0.00217029
1955.1370	0.00017964
1955.6040	0.00432291
1958.8480	1.26e-06
1958.9890	0.0
1959.8220	0.00010374
1960.5770	0.00013366
1960.5810	0.0
1960.8710	5.993e-05
1960.9420	0.00069288
1962.1690	6.212e-05
1962.1690	0.000609
1962.6540	0.0
1962.8130	2.124e-05
1963.0090	0.0
1963.2520	0.00505826
1964.0080	0.0
1965.9580	0.00058474
1966.1450	1.927e-05
1966.1450	4.6e-06
1967.4070	0.00039022
1967.9460	3e-08
1968.0130	0.0
1968.4040	1.15e-06
1968.7870	0.00023654
1971.3420	0.00011396
1971.7380	3.98e-06
1972.4020	0.0
1972.4020	3.9e-07
1972.6800	0.00103763
1972.8150	0.00151325
1974.4970	0.00053174
1974.6470	0.00279186
1975.4380	0.0
1977.7610	0.00146254
1980.4740	3.259e-05
1980.8940	0.00103792
1981.4670	0.0
1982.5920	0.0276578
1984.4310	0.0
1984.7100	0.0
1984.8650	0.0279362
1984.9170	0.00777574
1985.4090	0.0371606
1985.9610	0.00019485
1986.0040	0.00019853
1988.4820	1.4e-07
1988.7860	0.0
1988.9470	2.45e-06
1989.1040	7.742e-05
1989.1040	0.0
1989.4340	0.00188268
1989.8550	0.0009657
1991.3920	4.66e-06
1992.2990	4.99e-06
1992.3430	3.815e-05
1993.0160	0.0
1993.9730	0.00033089
1994.8570	0.00017882
1995.8260	1.947e-05
1996.3940	5.22e-06
1998.1200	0.00172055
1998.3940	4.9e-07
1999.1410	0.00031213
1999.1410	0.0
2000.4460	0.0104574
2000.7100	0.00041945
2001.3390	4.5e-07
2001.5780	0.0
2002.8890	0.0
2003.0250	0.0
2004.6880	2.182e-05
2004.6880	0.000233
2005.6060	0.0
2005.6230	0.0
2005.8430	0.00011248
2005.9730	6.85e-06
2006.2110	4.845e-05
2006.8570	0.0
2007.3850	2.349e-05
2008.4830	1e-08
2008.7390	0.00085442
2008.7390	0.0
2009.1560	2.618e-05
2011.6430	0.0090179
2012.1110	8.5e-07
2012.5220	9.45e-06
2012.5280	0.00064923
2013.9340	0.00068346
2014.3250	0.0
2014.7020	2.208e-05
2015.1090	1.255e-05
2015.1820	0.00455849
2016.2650	0.00188065
2016.4040	1.757e-05
2017.1090	0.0
2017.3050	2.235e-05
2017.6730	0.0
2017.9670	0.0
2022.7620	1.468e-05
2023.5350	0.0
2024.7470	0.00018077
2025.4700	0.0
2025.6820	1.71e-06
2025.6820	0.0
2025.7720	8.4e-07
2026.6150	0.00031059
2026.8420	0.00086984
2027.1050	0.0
2027.1230	0.00322366
2027.4300	1.1e-06
2027.4300	0.0042979
2027.4320	0.00230617
2029.2680	1.179e-05
2029.2680	2.715e-05
2029.2870	8.577e-05
2030.1140	0.00011806
2031.5550	0.0
2031.6310	8.4e-07
2033.3410	0.0
2033.7210	0.00066896
2033.7210	0.00245551
2034.5750	0.00012684
2034.9590	9.081e-05
2038.3620	0.00011196
2038.4460	0.0
2038.5940	1.387e-05
2041.3510	0.0
2041.7410	0.0001937
2041.7710	1.8e-06
2042.8240	0.00038154
2043.2580	1.645e-05
2043.6990	4.47e-05
2044.2000	0.00875343
2046.4860	0.0
2047.0210	0.0
2047.3210	0.0003435
2047.5560	0.0105285
2047.7760	0.00082844
2048.3540	3.243e-05
2048.3780	0.0
2048.9020	0.0
2049.6150	0.0
2050.0470	0.0
2050.0470	6.508e-05
2051.9620	0.00010452
2052.3880	4.492e-05
2052.3880	0.0
2053.8190	5e-08
2055.8430	3.836e-05
2055.9170	0.00010148
2058.8720	5.312e-05
2059.2930	0.00026077
2059.4240	0.0
2059.5070	0.0
2061.4490	5.1e-07
2062.3040	0.00026531
2062.8250	3.2e-06
2062.8250	0.00049022
2063.4990	0.0
2064.5690	0.00193486
2065.9650	0.0
2066.0730	1.7e-07
2067.3980	0.0001212
2067.5170	7.87e-06
2067.7330	8.146e-05
2067.7490	7.74e-06
2068.0540	0.00051303
2068.1030	0.0158315
2068.5960	6.352e-05
2069.0520	9.483e-05
2069.9670	0.00093329
2070.2660	0.0306817
2071.5970	0.0
2073.0180	0.00083954
2073.2240	0.0
2073.5590	1.791e-05
2077.0010	2.87e-06
2077.5430	0.0
2078.6150	0.0
2078.9560	0.0
2081.0930	0.00824456
2081.4070	0.00021324
2082.3030	0.0
2082.3390	1.364e-05
2082.8060	0.00205637
2085.2490	8.38e-06
2085.6470	0.0
2085.6470	4.401e-05
2085.7470	0.00059723
2086.3330	0.00078038
2087.5090	2.051e-05
2087.8520	6.749e-05
2087.9980	2.024e-05
2088.3110	3.18e-06
2088.3240	0.0
2088.3240	2.8e-07
2088.3300	0.0
2088.8030	0.0144394
2088.8470	0.0
2089.1340	0.00018394
2089.6310	1.235e-05
2089.8260	1.21e-06
2090.0930	0.00031515
2090.4700	1.11e-06
2091.1420	5.86e-06
2092.0930	0.00048697
2093.6150	2.73e-06
2093.9260	4.365e-05
2093.9260	1e-07
2094.7460	3.79e-06
2095.7540	0.0
2096.3800	3.817e-05
2096.3800	1.241e-05
2096.5150	0.00045623
2096.5170	1.29e-06
2096.9680	0.0
2097.1240	0.00010784
2097.5400	0.0102935
2098.6050	0.00014708
2098.9490	8.835e-05
2099.1460	4.335e-05
2099.2990	8.7e-07
2099.6110	0.00017553
2100.2110	0.00120845
2102.4180	0.00017683
2104.0970	0.0
2104.3480	0.0
2104.8840	0.008361
2105.7750	0.0006023
2105.9780	0.0
2107.6960	0.00050391
2108.3000	1.5e-07
2110.4320	0.0
2110.5870	0.0
2110.8580	0.0
2111.4280	0.0
2111.9120	0.0
2113.2470	0.00016246
2113.5850	0.00170432
2113.5850	0.00015762
2114.1360	0.00056372
2114.3360	0.00049169
2115.3760	0.00090401
2115.4430	0.0
2116.3430	5e-08
2116.3430	0.00031104
2116.4740	0.0002878
2116.7130	1.033e-05
2117.8750	2.41e-05
2118.1580	0.00031875
2118.1900	3.6e-07
2119.0780	2.65e-05
2120.0030	1.76e-06
2120.1310	0.0
2120.2200	3.45e-06
2120.2660	0.0
2120.2660	0.0
2120.8560	0.00280934
2120.9100	0.00054429
2121.1690	0.0
2121.4180	0.00182483
2121.8430	0.00026368
2122.2190	4.688e-05
2122.7530	2.311e-05
2122.9990	0.00059574
2123.1310	5.08e-06
2123.7670	0.0151296
2124.0370	1.99e-06
2124.5850	1.76e-06
2124.6570	0.00014714
2125.4650	0.00045579
2129.1370	1.407e-05
2129.4070	0.0
2129.6410	1.496e-05
2130.4260	5.678e-05
2130.7900	0.00107346
2132.8790	0.0
2133.0770	1.631e-05
2133.1260	0.00015328
2135.4690	9.1e-07
2138.8880	9.382e-05
2139.1320	0.00015969
2139.2710	0.00507493
2139.7270	3e-08
2140.5200	0.0
2140.6510	0.00031035
2140.6670	8.564e-05
2140.7700	0.00026641
2141.4070	0.0
2141.5570	0.0021102
2142.6000	1.534e-05
2142.9260	0.00338122
2143.1400	0.0
2143.1530	0.0
2143.1530	0.00041991
2143.5450	0.0
2143.5830	0.00119056
2143.9880	0.00067404
2144.4130	0.00075181
2144.9120	1.144e-05
2144.9120	1.93e-06
2145.5770	0.00016705
2147.4390	0.0
2147.4510	0.00132516
2148.1380	1.304e-05
2148.1380	8.508e-05
2149.1860	0.00048574
2149.6980	0.0
2150.0560	8.2e-07
2150.4650	2.443e-05
2150.7530	0.0
2150.9870	0.00028713
2152.5510	0.0
2153.3200	4.962e-05
2154.5530	5.276e-05
2154.5720	0.00062336
2155.0870	0.0
2158.2190	3.361e-05
2158.6110	0.00456013
2158.8470	0.00112935
2158.8470	4.807e-05
2159.8620	0.0
2161.2840	1.86e-06
2162.5710	0.0028103
2163.1910	0.0147366
2163.5170	0.0
2163.8890	0.00014913
2164.6220	0.00015554
2164.9270	2.27e-06
2164.9270	5.11e-06
2166.0570	9.43e-06
2166.8120	2.83e-06
2167.5710	6e-08
2168.6370	0.0
2168.6950	0.0
2169.6620	0.00025437
2169.9080	0.00339142
2170.1180	6.08e-06
2170.1300	0.0
2170.4210	0.00013773
2170.4280	0.00014464
2170.4280	0.00924454
2171.1680	0.0
2173.3830	7.24e-06
2174.9920	0.00033663
2175.3530	0.00029795
2176.2390	5.504e-05
2177.0470	0.00399631
2177.8720	0.0239092
2178.4410	6.7e-07
2178.6770	0.00817507
2178.8490	1.083e-05
2179.0070	1.43e-05
2179.0070	0.00034346
2179.5490	1.035e-05
2180.2440	0.0
2181.3800	0.00123534
2181.4370	4.98e-06
2183.4520	0.00022513
2183.4520	0.0
2183.8330	0.0
2183.9720	7.518e-05
2184.2680	0.00011635
2184.3420	1.389e-05
2184.4190	0.0
2185.6600	0.0
2185.6600	0.00023502
2186.2760	0.0
2186.5510	0.0
2187.5670	7.301e-05
2189.4570	0.0
2193.1200	0.00081649
2193.1470	0.00915388
2193.2200	2.8e-07
2193.4690	0.00010191
2193.6150	0.0
2194.5150	0.00553235
2196.0710	0.0
2196.1020	0.0
2196.4220	2.528e-05
2198.1340	0.0
2198.4730	1.06e-06
2198.6420	0.00068248
2198.9560	0.00017101
2198.9560	0.0505067
2199.3860	0.00027362
2199.7590	0.00011863
2200.8590	0.0
2201.1490	0.00625048
2202.8900	0.0024929
2203.1120	0.0
2203.3730	0.00046637
2204.5470	2.14e-06
2205.0870	9.466e-05
2205.4450	0.0
2205.7000	0.134164
2206.2600	0.00088776
2206.2810	0.00317785
2206.4120	0.0
2206.4120	8.201e-05
2206.8220	8.01e-06
2207.2110	0.0307465
2207.4430	2.3e-06
2208.3990	0.0021987
2208.4220	0.00167045
2209.6910	0.0165372
2210.2380	1.442e-05
2210.5260	0.00035086
2211.5300	0.00063565
2211.9830	0.00030151
2212.1490	0.0
2212.4280	0.0189229
2214.0360	0.0
2214.4510	0.00168473
2215.5370	3.363e-05
2216.8990	0.110073
2217.4860	3.922e-05
2217.9880	0.0
2218.9720	8.086e-05
2219.1150	2.4e-07
2219.8940	0.191985
2220.4400	0.0
2221.3810	0.0173502
2221.4660	0.0
2221.7870	2.17e-06
2222.7290	0.0465105
2222.7400	0.00747087
2222.9140	0.00181503
2223.9140	1.87e-06
2223.9480	3.231e-05
2224.0510	0.00133694
2224.2500	4.11e-06
2224.3160	0.0
2224.3260	8.01e-06
2224.4800	0.00042922
2225.8700	0.00049058
2226.2200	2.23e-06
2226.8390	7.43549
2226.9280	9.89e-06
2227.3260	0.0
2227.5780	0.00090976
2228.3980	0.0188269
2228.9130	4.17e-06
2229.1530	9.59e-06
2230.9170	1.1e-07
2233.8470	3.607e-05
2234.5580	0.0
2235.0480	0.0
2235.3800	0.0
2235.4230	0.0009216
2236.9690	0.0020474
2236.9690	4.346e-05
2237.0540	1.12005
2237.7210	0.00028039
2237.7210	0.00123216
2238.4870	0.0
2238.5210	0.00189665
2239.2430	0.00062786
2239.4570	7.55e-06
2240.1930	1.32e-06
2240.1930	0.00198175
2241.3800	0.0068306
2242.2400	3.036e-05
2242.5350	0.00056433
2242.7110	1.512e-05
2243.0620	0.00138354
2243.2180	0.00010765
2244.1740	7.31e-06
2245.3770	4.283e-05
2245.6810	0.0
2247.0830	7.63e-06
2247.1290	0.00179861
2247.2260	0.0
2247.3200	0.0
2248.2450	1.57e-05
2248.3780	9.092e-05
2248.9390	4.57e-06
2249.3620	0.00027156
2249.8940	0.0
2251.2170	1.989e-05
2251.6460	2.906e-05
2252.9330	0.00467243
2253.4040	0.0125124
2254.2040	0.00978706
2255.3260	0.00480398
2256.1900	0.00054338
2256.3270	0.00016466
2256.8380	4.63e-06
2257.1270	0.208308
2257.7500	3.589e-05
2258.7050	0.00139831
2258.8110	0.00253596
2260.1820	0.0001903
2260.4980	0.00043786
2260.6100	0.0380716
2261.0850	0.0
2261.7630	0.0
2261.8750	0.00016286
2261.8750	3.86e-05
2262.5780	0.0
2263.5830	0.00040923
2263.7520	0.00026115
2264.0090	5.382e-05
2264.0640	0.0
2265.7460	0.00061989
2265.7460	0.0133998
2266.0280	0.00022643
2268.5810	5.997e-05
2268.6590	0.00110987
2268.9530	0.00078285
2269.4330	0.00191452
2270.2570	0.0
2270.6090	0.00158559
2272.0710	6.545e-05
2272.4170	0.00100099
2272.9090	0.00010493
2273.3710	0.0160776
2275.7710	0.00539468
2275.8360	0.356888
2276.3260	0.0
2276.3960	0.0
2276.8570	0.0048843
2278.1370	7.93e-06
2278.4320	1.21e-05
2278.4720	0.0
2278.5380	0.00169546
2279.7540	1.309e-05
2279.9140	0.0
2280.2340	0.0
2280.6280	0.00036911
2281.2960	0.0
2282.0960	0.00010671
2282.2110	2.1e-06
2282.4390	0.0
2282.4620	0.0
2282.4620	0.00103775
2283.5980	0.00659721
2283.8680	0.0107146
2283.9890	0.00850226
2285.1890	0.00196331
2285.4790	0.0
2285.4790	0.00097101
2286.4610	1.041e-05
2287.0510	0.00119599
2287.7700	0.00030861
2287.8660	0.0
2289.5040	0.0
2290.0000	0.00631478
2290.4050	0.00016898
2292.0620	4.13e-05
2292.3050	0.00025164
2293.1820	0.0
2293.4070	4e-08
2294.0080	0.00028485
2294.5060	0.00065955
2294.7860	0.013299
2295.1500	0.0
2295.4430	1.56e-06
2295.7530	1e-08
2295.7530	0.00141987
2296.6480	0.00019014
2296.6480	0.00059219
2297.5510	0.0
2297.7160	0.0
2298.9980	0.0
2299.2180	3e-05
2299.5310	3.83e-06
2299.6180	0.0017868
2300.2060	0.0006373
2300.2130	0.0
2300.7740	5.4e-06
2301.9190	0.0
2302.5290	8.879e-05
2302.8370	0.0
2305.3130	0.0
2305.5970	5.1e-07
2305.6970	0.0
2306.1530	0.0
2306.1530	0.00081278
2306.1940	0.0001931
2306.2250	0.00034151
2306.4260	0.039827
2306.4260	1.192e-05
2307.4540	0.00490251
2307.5720	5.993e-05
2308.6240	1.2e-07
2308.9370	0.00045188
2309.2490	0.00300048
2309.7630	0.164952
2309.9820	0.0
2311.1290	0.00021862
2312.9440	0.0
2313.6680	0.00089643
2313.7220	0.00248203
2314.9970	0.0
2315.2760	0.00138711
2315.8400	3.4e-07
2315.9880	5.336e-05
2317.2410	0.00013562
2317.9350	9e-06
2317.9350	0.0
2318.6060	0.00172141
2318.9930	0.00040143
2319.9870	0.0321599
2320.6850	0.0
2320.9000	5.132e-05
2321.2400	0.0
2323.3110	0.0
2323.4780	0.0
2323.5950	2.174e-05
2323.5950	0.00106226
2324.9360	3.497e-05
2324.9360	3.037e-05
2325.1420	0.00047513
2325.1420	0.0
2325.1880	1.4e-07
2325.2970	3.06e-06
2326.6590	2.15e-06
2327.1270	3.469e-05
2327.5810	0.0
2327.9430	0.00022658
2329.1570	2.192e-05
2330.6370	4.879e-05
2330.6430	6.1e-07
2331.4180	7.65e-06
2331.6920	0.00036804
2331.8760	0.00029194
2332.2230	3.863e-05
2332.5790	0.00011057
2333.5860	0.0
2334.1970	0.0
2334.4830	0.00100532
2335.4460	0.0
2335.4460	3.392e-05
2335.5010	0.00616104
2336.7830	0.130091
2337.2000	0.0
2337.6970	0.00060664
2337.7080	8.531e-05
2337.7080	0.248037
2337.7700	0.0
2338.1580	1.428e-05
2338.7190	0.0
2338.9610	0.0295198
2341.6190	0.0
2343.4460	0.0
2344.3290	5.818e-05
2345.3300	0.00081042
2345.5500	0.00516355
2345.5500	0.0
2346.2270	0.00148536
2346.3060	0.00206732
2346.4170	3.378e-05
2346.6070	0.563591
2346.7120	2.487e-05
2347.6380	1.991e-05
2347.9600	3.618e-05
2348.7000	1.021e-05
2348.7000	0.0
2348.8900	0.0
2349.4310	0.00017338
2350.0730	0.015834
2350.5110	0.00037673
2351.2200	0.073084
2351.5560	1.8e-07
2351.6100	0.00012266
2352.9850	0.00120491
2352.9850	0.0
2353.2110	0.0
2353.5170	2.57e-06
2354.3010	1.279e-05
2354.8020	8.928e-05
2355.4190	0.0002972
2355.6240	0.00012909
2355.6590	6.61e-06
2355.6590	0.00019399
2355.6640	1.315e-05
2356.0150	0.00794045
2356.2600	4.92e-06
2358.1180	0.00011336
2358.8260	0.00954549
2358.9610	0.0
2359.1750	0.315744
2360.7810	0.00342874
2360.9040	2.794e-05
2361.1860	0.0
2361.6390	1.6e-07
2362.4620	0.106994
2362.9490	0.0
2365.8060	0.00758982
2366.1250	0.00088107
2366.2560	0.0
2366.2560	0.00030938
2367.6170	0.00740529
2367.6920	1.39e-06
2367.8250	0.00069853
2369.5250	0.0023419
2369.9600	0.0
2370.3450	1.166e-05
2371.3580	0.00210357
2371.7320	0.0120375
2372.2840	0.0185743
2372.6090	0.00025841
2372.6090	0.00086428
2372.7780	0.00958826
2373.2190	0.0440595
2374.7210	3.444e-05
2374.8520	7.37e-06
2374.9550	0.00065879
2375.5010	4.85e-06
2375.6080	2.644e-05
2375.8940	8.65e-06
2376.3670	0.0
2376.4980	0.0
2376.5710	5.35e-05
2376.7080	1.8e-07
2377.0140	0.00387014
2377.9670	0.00017043
2378.2150	9.574e-05
2378.3300	5.05e-06
2378.3300	0.0015501
2378.6640	0.00058357
2378.7230	0.00571529
2378.8950	0.00063399
2378.9520	0.0010169
2380.1430	0.0
2380.6740	6.374e-05
2380.8860	2.11e-06
2380.9190	1.3e-07
2381.7470	2.39e-05
2381.7910	6.1e-07
2382.1450	0.0
2382.5500	6.51e-06
2383.2980	5.758e-05
2384.4960	1.343e-05
2384.7200	0.00026242
2385.5600	0.0441942
2385.8750	0.223661
2386.1590	0.00853141
2387.1330	0.00278447
2389.1620	4.692e-05
2389.1620	0.0
2389.9100	0.0015757
2390.4870	0.0475277
2390.8000	0.00430013
2391.3660	0.0
2393.4990	0.00095754
2393.8730	0.00041515
2394.1650	0.00011899
2394.1650	7.3e-05
2394.3370	0.0162518
2395.0900	1.65e-06
2395.0900	7.12e-06
2395.6320	0.00017296
2395.7370	0.00168994
2396.5470	9.358e-05
2396.7570	0.0147672
2397.2340	0.0
2397.8350	0.00034647
2398.2200	0.00010042
2398.2430	0.0001901
2398.8130	1.8e-07
2398.8420	2.99e-06
2399.3430	0.00220714
2399.5530	0.0
2399.6600	0.00122468
2400.3420	0.00123367
2400.6310	0.146235
2402.9410	1.81e-05
2403.4680	4.3e-07
2404.0190	6.372e-05
2404.7960	0.00026985
2405.1940	1.112e-05
2405.6730	3.12e-06
2405.7040	0.00105722
2406.0480	0.00088102
2406.2960	8.684e-05
2406.5100	0.0
2407.1480	0.00027496
2407.1670	0.0
2407.2440	0.0
2407.4490	4.978e-05
2407.4860	0.00010756
2407.4860	0.0
2408.6720	7.301e-05
2409.3800	4.493e-05
2412.5940	0.00010106
2412.5940	0.00017911
2413.1560	0.00231902
2413.5450	2.049e-05
2413.8100	3.22e-05
2413.9240	0.0
2414.4610	0.0
2415.6670	0.00099461
2415.9340	0.00176371
2415.9820	0.027474
2416.3890	0.0
2416.4550	0.00026196
2416.4550	0.00022908
2416.5600	0.0
2417.4110	0.00028517
2418.0570	3.745e-05
2419.0040	0.0004249
2419.3230	0.00038076
2419.7310	1e-08
2420.3190	8.283e-05
2420.3190	0.00463715
2420.6830	9.72e-05
2421.2120	0.00135075
2421.9360	0.00017498
2423.7780	0.00045768
2425.8950	0.00081746
2426.7410	4.1e-07
2426.9630	0.0
2427.0190	0.00031139
2427.6250	0.0
2427.7640	0.0
2429.6260	8.207e-05
2430.4010	0.00278288
2430.5890	0.00234673
2431.7510	0.0
2432.0250	0.00021888
2432.4610	0.00017019
2433.1390	0.0110506
2433.1390	0.00040339
2433.3330	0.0
2434.4630	0.00102356
2434.5430	0.0
2434.6820	0.00615959
2435.1600	9.838e-05
2436.6850	0.00939506
2436.7210	1.22e-06
2437.3300	3.938e-05
2437.5360	9.89e-06
2438.4000	0.0
2438.8530	1.122e-05
2439.5750	0.00544413
2439.7510	2.08e-06
2440.9200	0.0
2441.3150	0.0
2441.7230	0.00013343
2441.8250	1.92e-06
2441.8600	0.0002976
2442.0160	0.0
2443.1750	1.06e-06
2443.1750	0.00015492
2443.4380	1.211e-05
2445.5850	0.0
2445.5900	2.463e-05
2448.2960	0.0
2448.4810	7.48e-06
2448.5360	4.71e-06
2451.0390	4e-08
2451.9750	0.0
2452.2920	0.0
2453.0650	1.98e-06
2453.0650	0.00052792
2453.1400	2.749e-05
2453.1400	0.0
2453.6750	6.288e-05
2454.0310	0.00545915
2454.0310	0.0214585
2456.6710	4.1e-07
2456.8730	1.64e-06
2457.1470	5.34e-06
2457.2450	0.00086069
2457.3750	1.405e-05
2457.3770	0.00239185
2458.4230	2.44e-06
2458.6300	0.0
2459.1180	2.32e-06
2459.2000	0.00073993
2459.8600	0.00649218
2460.2410	0.0
2460.2800	0.0018883
2460.2800	5e-07
2460.8320	0.0
2462.1830	0.00318804
2462.3290	0.0
2462.4760	3.89e-06
2463.4860	0.00101476
2463.4860	5.9e-06
2464.2860	0.0
2464.4790	0.00381098
2464.6630	0.0
2464.9790	0.00020311
2465.0820	5.7e-07
2466.3980	0.0
2466.9650	0.0
2467.5760	0.0
2469.1280	1.82e-06
2470.2530	0.00034063
2470.6200	2.8e-07
2470.7590	0.0
2471.3900	6.819e-05
2471.3920	0.00181951
2471.4150	0.0
2472.1000	2.407e-05
2472.5960	0.0
2473.6340	0.020795
2473.9320	0.00188098
2474.4770	6.775e-05
2474.7240	0.00056562
2474.8690	2.78e-06
2474.8690	0.0
2475.4160	1.05e-06
2475.8200	7.45e-06
2476.7480	0.0
2476.7680	0.00866256
2477.0430	0.0
2477.0430	9.322e-05
2477.7590	0.00099963
2477.8370	7.222e-05
2477.8370	0.0
2478.3520	0.00165949
2478.3520	3.359e-05
2478.4000	0.00045187
2478.4890	0.0
2480.0270	0.00012951
2480.1990	1e-07
2480.4460	0.00010326
2482.4470	0.0003455
2484.4820	4.65e-06
2484.5710	0.00034732
2484.9020	7.5e-07
2485.4380	0.0439267
2486.5190	3.7e-07
2486.6780	9.67e-06
2486.6780	0.0
2486.7750	0.00019387
2487.0110	0.0
2487.1230	4.371e-05
2487.5030	0.00013255
2487.8170	0.00039902
2487.8520	0.0101421
2488.4880	0.0
2488.9450	0.00033187
2489.8130	0.0
2490.6920	3.267e-05
2491.6750	0.00064945
2492.0110	0.0105414
2492.3510	2.75e-06
2492.8490	0.00022796
2493.1510	0.00060374
2493.2380	0.0
2493.3530	0.0
2494.4270	0.0
2494.5650	0.0
2494.5650	0.00034689
2494.8280	0.00154029
2494.8920	0.0
2495.9250	8.454e-05
2497.0100	0.00164192
2497.6070	0.0
2497.6580	0.0
2498.1270	0.00932282
2498.5580	0.0
2500.2760	3.787e-05
2500.5290	0.0
2500.7890	1.285e-05
2501.1890	4.307e-05
2501.6910	0.00012796
2502.5620	0.038405
2503.2790	1.365e-05
2503.7450	0.00115384
2503.7450	4.1e-06
2503.8800	8.33e-06
2504.1410	0.00295319
2504.1800	1.713e-05
2504.3360	0.0
2504.4070	0.00015769
2505.0890	1.693e-05
2505.8530	0.0087871
2506.3130	0.0
2507.4460	0.0
2507.5870	2.312e-05
2508.2580	0.00057421
2508.2910	9.785e-05
2508.4410	2.9e-06
2508.4410	8.07e-06
2508.7190	0.00023293
2508.8620	6.921e-05
2508.8700	8.698e-05
2510.4020	1.178e-05
2510.6410	8.55e-06
2510.7730	0.00600726
2511.1360	0.083813
2511.3260	0.0
2512.1740	0.00022017
2512.8900	0.00043641
2513.3670	5.244e-05
2513.4420	2.42e-05
2513.6550	6.61e-06
2514.4880	0.0
2514.8200	4.47e-06
2514.9360	0.00012541
2516.5630	0.00033983
2517.5140	1.564e-05
2517.6890	0.0
2517.9110	8.468e-05
2517.9110	0.0002704
2518.2730	0.0002575
2519.0030	2.54e-06
2519.8840	0.00104237
2520.4100	0.0
2521.7280	0.00025962
2522.3400	1.809e-05
2523.1690	0.00486934
2523.4930	0.0010516
2523.8680	0.0
2523.8680	1.795e-05
2524.0820	0.0
2524.1020	3.823e-05
2525.0750	0.0
2527.2530	0.00470117
2527.5790	0.00068985
2527.7070	0.015635
2528.0920	0.0239355
2528.2230	0.0
2528.4360	3.98e-06
2530.4450	0.0
2530.9380	2.8e-07
2530.9900	0.00133335
2531.2780	0.00779968
2531.3920	1.307e-05
2531.6360	0.00010028
2531.6770	3.163e-05
2531.9770	4.07e-06
2532.1700	0.00084856
2532.3310	0.00029631
2532.3450	0.0
2533.0600	7.854e-05
2533.3180	0.0
2534.3140	7.561e-05
2534.7210	0.0
2534.7290	6.545e-05
2536.1220	0.00307044
2537.5770	0.00037718
2538.3320	0.0100706
2539.2860	5.537e-05
2539.5710	1.134e-05
2539.5740	0.00031005
2540.3300	0.00065944
2540.5010	0.175682
2541.9760	0.0002956
2541.9760	0.00030827
2542.3730	6.858e-05
2542.5600	0.00086095
2543.3840	0.00059423
2544.7410	0.00141245
2544.7410	0.00087724
2545.0170	0.00059739
2545.3280	0.00012042
2545.8670	0.00054706
2546.4710	0.0
2546.9430	1.646e-05
2547.3240	0.0
2547.5660	0.00014253
2548.0670	4.103e-05
2548.6620	0.0012628
2548.6980	0.00057946
2549.9290	0.0
2549.9290	0.0
2550.5140	0.00019052
2551.4080	0.00016503
2552.4720	1.042e-05
2552.9100	0.0
2553.2510	1.421e-05
2553.7550	0.00443228
2553.9120	3.243e-05
2554.4320	0.0
2555.6700	6.586e-05
2556.6740	1.053e-05
2556.6740	0.00021735
2556.7830	0.00043703
2556.8600	0.00037716
2556.8600	0.00037592
2557.4480	0.0
2557.9940	0.0221511
2558.0280	0.0
2558.2330	0.0
2558.2330	0.00390841
2558.3900	0.00119414
2559.3810	0.0
2561.1020	0.00063282
2561.2780	0.00172759
2562.0400	0.00372062
2562.3660	0.00031801
2563.4880	0.00099649
2563.6030	0.00032045
2564.1630	4.208e-05
2566.4520	0.0
2566.9940	0.0
2566.9940	0.00088903
2567.8520	0.0
2568.1440	8.04e-06
2568.3100	0.00029929
2569.2390	2.36e-06
2569.6700	0.00064626
2569.9790	0.00012543
2571.8990	6.72e-06
2572.0780	0.0
2573.5760	2.13e-06
2573.5810	1.043e-05
2573.7280	0.00014953
2573.9140	0.0
2574.0000	0.0
2574.0240	0.00016118
2575.1310	4.6e-07
2575.2060	2.295e-05
2575.2060	1.406e-05
2575.4340	0.00804674
2575.4340	1.37e-06
2575.4580	8.115e-05
2575.4930	0.00107062
2576.6120	0.0
2577.0770	2.88e-06
2577.3170	0.0
2578.2120	0.0
2578.3290	0.0
2578.6530	0.00699138
2579.8710	0.0
2580.9680	0.00024622
2582.3790	1.678e-05
2582.3860	0.00101002
2583.0870	3.51e-06
2583.0960	0.0006215
2584.5690	0.00012311
2584.6390	0.0
2584.6390	0.0
2584.8480	0.0113981
2585.7810	2.64e-06
2585.7890	7.27e-06
2585.7890	7.544e-05
2586.1160	0.00020718
2586.9700	0.00014116
2587.0970	0.0
2588.4640	0.00092285
2588.7240	0.0
2588.9730	0.00112438
2589.0570	0.00039665
2589.1470	1.662e-05
2589.2130	0.00342171
2589.3720	7.693e-05
2589.4620	4.93e-06
2589.4620	0.00311254
2589.4740	5.065e-05
2589.9310	0.00027761
2589.9590	0.00104863
2590.8060	0.0
2590.9260	0.00052503
2590.9260	0.00154718
2593.4100	0.0
2593.7010	0.0
2594.2340	0.00036806
2594.7760	0.0
2594.9450	0.0568096
2595.3580	6.57e-06
2596.1300	1e-08
2596.4180	0.0662657
2596.9480	0.00012227
2597.8340	7.55e-06
2597.9710	2.688e-05
2597.9830	0.0
2599.4510	0.00015513
2601.4750	3.67e-06
2601.6640	4.8e-06
2601.9630	1.756e-05
[truncated: 5,117 more rows]
